# Supplementary material for: Chromatin Modulatory Proteins and Olfactory Receptor Signaling in the Refinement and Maintenance of Fruitless Expression in Olfactory Receptor Neurons
Source: PLoS Biol. 2016 Apr 19;14(4):e1002443. doi: 10.1371/journal.pbio.1002443 (PMC4836687; doi:10.1371/journal.pbio.1002443)
Supplement: S1 Data — (XLSX) [file pbio.1002443.s001.xlsx]

## Sheet: Figure 1D
Genotype	Total Cell Number		Genotype	Total Cell Number		Genotype	Total Cell Number
WT 47b	8		alh 1353 47b	60		alh j8c8 47b	56
WT 47b	17		alh 1353 47b	64		alh j8c8 47b	44
WT 47b	12		alh 1353 47b	49		alh j8c8 47b	59
WT 47b	9		alh 1353 47b	54		alh j8c8 47b	64
WT 47b	10		alh 1353 47b	44		alh j8c8 47b	48
WT 47b	27		alh 1353 47b	66		alh j8c8 47b	56
WT 47b	16		alh 1353 47b	68		alh j8c8 47b	93
WT 47b	22		alh 1353 47b	29		alh j8c8 47b	70
WT 47b	22		alh 1353 47b	23		alh j8c8 47b	69
WT 47b	22		alh 1353 47b	65		alh j8c8 47b	99
WT 47b	29		alh 1353 47b	65
WT 47b	28		alh 1353 47b	65
WT 47b	15		alh 1353 47b	54
WT 47b	31		alh 1353 47b	48
WT 47b	31		alh 1353 47b	56			average	SEM
WT 47b	29		alh 1353 47b	76		47b WT	24.85	1.67697
WT 47b	31		alh 1353 47b	77		47b alh1353	61.4444	2.59531
WT 47b	17		alh 1353 47b	50		47b j8c8	65.8	5.67998
WT 47b	30		alh 1353 47b	48
WT 47b	41		alh 1353 47b	59
WT 47b	21		alh 1353 47b	64		both mutant genotypes are significantly different from WT
WT 47b	28		alh 1353 47b	62		p < .0001 (by ANOVA, see materials and methods)
WT 47b	7		alh 1353 47b	88
WT 47b	31		alh 1353 47b	41
WT 47b	19		alh 1353 47b	58
WT 47b	39		alh 1353 47b	88
WT 47b	42		alh 1353 47b	91
WT 47b	28		alh 1353 47b	48
WT 47b	51		alh 1353 47b	55
WT 47b	25		alh 1353 47b	63
WT 47b	25		alh 1353 47b	57
WT 47b	25		alh 1353 47b	90
WT 47b	34		alh 1353 47b	70
WT 47b	25		alh 1353 47b	72
WT 47b	43		alh 1353 47b	66
WT 47b	37		alh 1353 47b	79
WT 47b	16
WT 47b	29
WT 47b	6
WT 47b	16

## Sheet: Figure 1E
Genotype	Total Cell Number		Genotype	Total Cell Number		Genotype	Total Cell Number
WT 88a	41		alh 1353 88a	11		alh j8c8 88a	10
WT 88a	25		alh 1353 88a	15		alh j8c8 88a	15
WT 88a	26		alh 1353 88a	7		alh j8c8 88a	14				average	SEM
WT 88a	20		alh 1353 88a	17		alh j8c8 88a	10			88a WT	26.5893	2.00353
WT 88a	20		alh 1353 88a	16		alh j8c8 88a	14			88a alh1353	12.9	0.688832
WT 88a	22		alh 1353 88a	11		alh j8c8 88a	25			88a j8c8	15.4231	1.30345
WT 88a	33		alh 1353 88a	10		alh j8c8 88a	32
WT 88a	36		alh 1353 88a	12		alh j8c8 88a	19
WT 88a	46		alh 1353 88a	17		alh j8c8 88a	10
WT 88a	29		alh 1353 88a	13		alh j8c8 88a	13			both mutant genotypes are significantly different from WT
WT 88a	25		alh 1353 88a	11		alh j8c8 88a	13			p < .0001 (by ANOVA, see materials and methods)
WT 88a	26		alh 1353 88a	3		alh j8c8 88a	7
WT 88a	38		alh 1353 88a	6		alh j8c8 88a	3
WT 88a	34		alh 1353 88a	3		alh j8c8 88a	24
WT 88a	50		alh 1353 88a	9		alh j8c8 88a	14
WT 88a	41		alh 1353 88a	16		alh j8c8 88a	10
WT 88a	40		alh 1353 88a	11		alh j8c8 88a	20
WT 88a	55		alh 1353 88a	9		alh j8c8 88a	26
WT 88a	55		alh 1353 88a	9		alh j8c8 88a	17
WT 88a	49		alh 1353 88a	18		alh j8c8 88a	12
WT 88a	26		alh 1353 88a	9		alh j8c8 88a	7
WT 88a	43		alh 1353 88a	15		alh j8c8 88a	17
WT 88a	55		alh 1353 88a	16		alh j8c8 88a	21
WT 88a	23		alh 1353 88a	16		alh j8c8 88a	18
WT 88a	16		alh 1353 88a	11		alh j8c8 88a	11
WT 88a	51		alh 1353 88a	13		alh j8c8 88a	19
WT 88a	35		alh 1353 88a	11
WT 88a	48		alh 1353 88a	17
WT 88a	30		alh 1353 88a	14
WT 88a	24		alh 1353 88a	19
WT 88a	37		alh 1353 88a	10
WT 88a	31		alh 1353 88a	13
WT 88a	34		alh 1353 88a	17
WT 88a	32		alh 1353 88a	14
WT 88a	18		alh 1353 88a	17
WT 88a	26		alh 1353 88a	16
WT 88a	22		alh 1353 88a	12
WT 88a	9		alh 1353 88a	26
WT 88a	2		alh 1353 88a	12
WT 88a	2		alh 1353 88a	14
WT 88a	3		alh 1353 88a	7
WT 88a	27		alh 1353 88a	17
WT 88a	4		alh 1353 88a	21
WT 88a	2		alh 1353 88a	11
WT 88a	27		alh 1353 88a	3
WT 88a	6		alh 1353 88a	24
WT 88a	29		alh 1353 88a	17
WT 88a	17		alh 1353 88a	12
WT 88a	12		alh 1353 88a	7
WT 88a	15		alh 1353 88a	10
WT 88a	4
WT 88a	15
WT 88a	26
WT 88a	9
WT 88a	7
WT 88a	11

## Sheet: Figure 1F
Genotype	Total Cell Number		Genotype	Total Cell Number		Genotype	Total Cell Number
WT 65a	56		alh 1353 65a	2		alh j8c8 65a	34
WT 65a	37		alh 1353 65a	1		alh j8c8 65a	36
WT 65a	37		alh 1353 65a	2		alh j8c8 65a	35
WT 65a	32		alh 1353 65a	9		alh j8c8 65a	35
WT 65a	39		alh 1353 65a	24		alh j8c8 65a	42
WT 65a	42		alh 1353 65a	1		alh j8c8 65a	27
WT 65a	42		alh 1353 65a	37		alh j8c8 65a	17
WT 65a	41		alh 1353 65a	36		alh j8c8 65a	29
WT 65a	29		alh 1353 65a	45
WT 65a	50		alh 1353 65a	30
WT 65a	32		alh 1353 65a	4			average	SEM
WT 65a	58		alh 1353 65a	44		65a WT	50.2692	3.18774
WT 65a	54		alh 1353 65a	30		65a alh1353	23.4375	4.4525
WT 65a	39		alh 1353 65a	53		65a j8c8	31.875	2.66215
WT 65a	79		alh 1353 65a	27
WT 65a	70		alh 1353 65a	30		both mutant genotypes are significantly different from WT
WT 65a	49					p < .05 (by ANOVA, see materials and methods)
WT 65a	48
WT 65a	69
WT 65a	79
WT 65a	53
WT 65a	70
WT 65a	77
WT 65a	31
WT 65a	65
WT 65a	29

## Sheet: Figure 1G
Genotype	Ratio		Genotype	Ratio		Genotype	Ratio			Ratio= #triplets/#total cells
WT 47b	0		alh 1353 47b	0.433333		alh j8c8 47b	0.375
WT 47b	0		alh 1353 47b	0.4375		alh j8c8 47b	0.431818
WT 47b	0		alh 1353 47b	0.428571		alh j8c8 47b	0.423729
WT 47b	0		alh 1353 47b	0.388889		alh j8c8 47b	0.484375
WT 47b	0		alh 1353 47b	0.522727		alh j8c8 47b	0.395833			ratio average	ratio SEM
WT 47b	0		alh 1353 47b	0.454545		alh j8c8 47b	0.446429		47b WT	0.0173582	0.00640882
WT 47b	0		alh 1353 47b	0.382353		alh j8c8 47b	0.333333		47b alh1353	0.420478	0.00941874
WT 47b	0		alh 1353 47b	0.448276		alh j8c8 47b	0.385714		47b j8c8	0.399209	0.0148
WT 47b	0		alh 1353 47b	0.565217		alh j8c8 47b	0.362319
WT 47b	0		alh 1353 47b	0.369231		alh j8c8 47b	0.353535
WT 47b	0		alh 1353 47b	0.430769					both mutant genotypes are significantly different from WT
WT 47b	0.0357143		alh 1353 47b	0.415385					p < .0001 (by ANOVA, see materials and methods)
WT 47b	0		alh 1353 47b	0.444444
WT 47b	0		alh 1353 47b	0.416667
WT 47b	0		alh 1353 47b	0.392857
WT 47b	0		alh 1353 47b	0.421053
WT 47b	0.0322581		alh 1353 47b	0.376623
WT 47b	0		alh 1353 47b	0.32
WT 47b	0.0333333		alh 1353 47b	0.375
WT 47b	0.0243902		alh 1353 47b	0.59322
WT 47b	0		alh 1353 47b	0.375
WT 47b	0		alh 1353 47b	0.370968
WT 47b	0		alh 1353 47b	0.465909
WT 47b	0		alh 1353 47b	0.487805
WT 47b	0		alh 1353 47b	0.413793
WT 47b	0		alh 1353 47b	0.397727
WT 47b	0		alh 1353 47b	0.406593
WT 47b	0		alh 1353 47b	0.395833
WT 47b	0		alh 1353 47b	0.363636
WT 47b	0		alh 1353 47b	0.428571
WT 47b	0		alh 1353 47b	0.438596
WT 47b	0		alh 1353 47b	0.377778
WT 47b	0.0588235		alh 1353 47b	0.371429
WT 47b	0.12		alh 1353 47b	0.402778
WT 47b	0.0232558		alh 1353 47b	0.469697
WT 47b	0.0540541		alh 1353 47b	0.35443
WT 47b	0.125
WT 47b	0
WT 47b	0
WT 47b	0.1875

## Sheet: Figure 2B
Genotype	Total Cell Number		Genotype	Total Cell Number		Genotype	Total Cell Number
WT 84a	43		alh 1353 84a	11		alh j8c8 84a	8
WT 84a	24		alh 1353 84a	22		alh j8c8 84a	15
WT 84a	17		alh 1353 84a	21		alh j8c8 84a	9
WT 84a	31		alh 1353 84a	27		alh j8c8 84a	22
WT 84a	30		alh 1353 84a	7		alh j8c8 84a	28
WT 84a	33		alh 1353 84a	29		alh j8c8 84a	18
WT 84a	25		alh 1353 84a	25		alh j8c8 84a	18
WT 84a	32		alh 1353 84a	18		alh j8c8 84a	10
WT 84a	32		alh 1353 84a	6		alh j8c8 84a	19
WT 84a	27		alh 1353 84a	21		alh j8c8 84a	21
WT 84a	36		alh 1353 84a	16		alh j8c8 84a	22
WT 84a	30		alh 1353 84a	27		alh j8c8 84a	17
WT 84a	30		alh 1353 84a	22		alh j8c8 84a	10
WT 84a	27		alh 1353 84a	17		alh j8c8 84a	20
WT 84a	21		alh 1353 84a	15		alh j8c8 84a	22
WT 84a	19		alh 1353 84a	22		alh j8c8 84a	27
WT 84a	27		alh 1353 84a	8		alh j8c8 84a	21
WT 84a	20		alh 1353 84a	16		alh j8c8 84a	23			average	SEM
WT 84a	30		alh 1353 84a	11		alh j8c8 84a	26		IR84a WT	29.087	1.3261
WT 84a	31		alh 1353 84a	9		alh j8c8 84a	15		IR84a alh1353	16.68	0.947366
WT 84a	31		alh 1353 84a	9		alh j8c8 84a	16		IR84a j8c8	18	1.18788
WT 84a	32		alh 1353 84a	17		alh j8c8 84a	14
WT 84a	41		alh 1353 84a	26		alh j8c8 84a	13		both mutant genotypes are significantly different from WT
			alh 1353 84a	3					p < .0001 (by ANOVA, see materials and methods)
			alh 1353 84a	12
			alh 1353 84a	21
			alh 1353 84a	20
			alh 1353 84a	11
			alh 1353 84a	15
			alh 1353 84a	11
			alh 1353 84a	15
			alh 1353 84a	16
			alh 1353 84a	17
			alh 1353 84a	14
			alh 1353 84a	9
			alh 1353 84a	6
			alh 1353 84a	27
			alh 1353 84a	23
			alh 1353 84a	19
			alh 1353 84a	25
			alh 1353 84a	24
			alh 1353 84a	17
			alh 1353 84a	22
			alh 1353 84a	17
			alh 1353 84a	23
			alh 1353 84a	18
			alh 1353 84a	15
			alh 1353 84a	8
			alh 1353 84a	4
			alh 1353 84a	20

## Sheet: Figure 2E
Genotype	Total Cell Number		Genotype	Total Cell Number
WT 67d	83		alh 1353 67d	65
WT 67d	72		alh 1353 67d	66
WT 67d	67		alh 1353 67d	97
WT 67d	77		alh 1353 67d	82
WT 67d	75		alh 1353 67d	77
WT 67d	90		alh 1353 67d	78				average	SEM
WT 67d	66		alh 1353 67d	96			OR67d WT	75.3333	2.05685
WT 67d	70		alh 1353 67d	37			OR67d alh1353	76.4545	3.74208
WT 67d	77		alh 1353 67d	94
WT 67d	89		alh 1353 67d	75
WT 67d	66		alh 1353 67d	58
WT 67d	92		alh 1353 67d	91
WT 67d	62		alh 1353 67d	68
WT 67d	75		alh 1353 67d	48
WT 67d	57		alh 1353 67d	96		Two-tailed student's t-test	0.780362
WT 67d	77		alh 1353 67d	74			(p>.05)
WT 67d	70		alh 1353 67d	99
WT 67d	69		alh 1353 67d	72
WT 67d	72		alh 1353 67d	79
WT 67d	68		alh 1353 67d	51
WT 67d	66		alh 1353 67d	99
WT 67d	82		alh 1353 67d	80
WT 67d	83
WT 67d	77
WT 67d	88
WT 67d	91
WT 67d	67
WT 67d	96
WT 67d	88
WT 67d	48

## Sheet: Figure 6H
Genotype	Fru+ ORNS		Genotype	Fru+ ORNS		Genotype	Fru+ ORNS		Genotype	Fru+ ORNS		Genotype	Fru+ ORNS		Genotype	Fru+ ORNS
47b het	143		47b mutant	92		with UAS-Or47b	147		with UAS-Or88a	89		with UAS dsh	91		Orco Hets	135
47b het	163		47b mutant	97		with UAS-Or47b	144		with UAS-Or88a	92		with UAS dsh	98		Orco Hets	143
47b het	144		47b mutant	102		with UAS-Or47b	143		with UAS-Or88a	102		with UAS dsh	94		Orco Hets	155
47b het	152		47b mutant	97		with UAS-Or47b	160		with UAS-Or88a	100		with UAS dsh	100		Orco Hets	150
47b het	151		47b mutant	95		with UAS-Or47b	123		with UAS-Or88a	111		with UAS dsh	91		Orco Hets	141
47b het	164		47b mutant	95		with UAS-Or47b	128		with UAS-Or88a	104		with UAS dsh	96		Orco Hets	155
47b het	157		47b mutant	84		with UAS-Or47b	142		with UAS-Or88a	121					Orco Hets	158
			47b mutant	89		with UAS-Or47b	148		with UAS-Or88a	101					Orco Hets	153
			47b mutant	96		with UAS-Or47b	141		with UAS-Or88a	110
			47b mutant	101		with UAS-Or47b	146		with UAS-Or88a	112
			47b mutant	89		with UAS-Or47b	137		with UAS-Or88a	110
			47b mutant	93		with UAS-Or47b	149		with UAS-Or88a	107
			47b mutant	96					with UAS-Or88a	102
			47b mutant	98					with UAS-Or88a	111
			47b mutant	100					with UAS-Or88a	126
			47b mutant	98					with UAS-Or88a	121
			47b mutant	98					with UAS-Or88a	120		Genotype	avg. Fru+ ORNS	SEM
			47b mutant	79					with UAS-Or88a	126		47b het	153.429	3.16872
			47b mutant	87					with UAS-Or88a	137		47b mutant	93.6667	1.0821
			47b mutant	100					with UAS-Or88a	126		with UAS-Or47b	142.333	2.80242
			47b mutant	90					with UAS-Or88a	108		with UAS-Or88a	112.929	2.65669
			47b mutant	90					with UAS-Or88a	120		with UAS dsh	95	1.50555
			47b mutant	96					with UAS-Or88a	135		Orco Hets	148.75	2.88314
			47b mutant	90					with UAS-Or88a	127		Orco Mutants	91.6154	1.2887
			47b mutant	99					with UAS-Or88a	119		Orco +UAS-Orco	150.8	3.41174
			47b mutant	87					with UAS-Or88a	93		Ir84a Hets	137.913	2.82837
			47b mutant	91					with UAS-Or88a	140		Ir84a Mutants	112.963	1.63428
									with UAS-Or88a	92
Genotype	Fru+ ORNS		Genotype	Fru+ ORNS		Genotype	Fru+ ORNS		Genotype	Fru+ ORNS
Orco Mutants	94		Orco +UAS-Orco	159		Ir84a Hets	130		Ir84a Mutants	115
Orco Mutants	98		Orco +UAS-Orco	141		Ir84a Hets	139		Ir84a Mutants	109
Orco Mutants	91		Orco +UAS-Orco	158		Ir84a Hets	117		Ir84a Mutants	126
Orco Mutants	93		Orco +UAS-Orco	147		Ir84a Hets	133		Ir84a Mutants	103
Orco Mutants	95		Orco +UAS-Orco	149		Ir84a Hets	148		Ir84a Mutants	116
Orco Mutants	93					Ir84a Hets	136		Ir84a Mutants	112
Orco Mutants	92					Ir84a Hets	152		Ir84a Mutants	103
Orco Mutants	91					Ir84a Hets	118		Ir84a Mutants	109
Orco Mutants	83					Ir84a Hets	117		Ir84a Mutants	105
Orco Mutants	89					Ir84a Hets	137		Ir84a Mutants	101
Orco Mutants	95					Ir84a Hets	140		Ir84a Mutants	123
Orco Mutants	82					Ir84a Hets	122		Ir84a Mutants	107
Orco Mutants	95					Ir84a Hets	132		Ir84a Mutants	119
						Ir84a Hets	127		Ir84a Mutants	113
						Ir84a Hets	128		Ir84a Mutants	107
						Ir84a Hets	144		Ir84a Mutants	127
						Ir84a Hets	156		Ir84a Mutants	102
						Ir84a Hets	154		Ir84a Mutants	100
						Ir84a Hets	160		Ir84a Mutants	125
						Ir84a Hets	143		Ir84a Mutants	103
						Ir84a Hets	165		Ir8a mutants	111
						Ir84a Hets	138		Ir8a mutants	117
						Ir84a Hets	136		Ir8a mutants	115
									Ir8a mutants	121
									Ir8a mutants	125
									Ir8a mutants	114
									Ir8a mutants	122

## Sheet: Figure 8E
Genotype	Total OR47b+ ORNS	Fru+ and OR47b+ ORNS	Ratio		Genotype	Total OR47b+ ORNS	Fru+ and OR47b+ ORNS	Ratio		Genotype	Total OR47b+ ORNS	Fru+ and OR47b+ ORNS	Ratio
WT	59	59	1		47b mutant	54	2	0.037037		orco het	55	55	1
WT	57	57	1		47b mutant	36	1	0.0277778		orco het	54	54	1
WT	60	58	0.966667		47b mutant	33	0	0		orco het	54	47	0.87037
WT	51	51	1		47b mutant	51	2	0.0392157
WT	58	57	0.982759		47b mutant	61	3	0.0491803
WT	60	60	1		47b mutant	45	4	0.0888889
WT	62	60	0.967742		47b mutant	46	3	0.0652174
WT	53	51	0.962264		47b mutant	49	1	0.0204082
					47b mutant	56	4	0.0714286
					47b mutant	60	2	0.0333333
Genotype	Total OR47b+ ORNS	Fru+ and OR47b+ ORNS	Ratio		Genotype	Total OR47b+ ORNS	Fru+ and OR47b+ ORNS	Ratio		Genotype	Total OR47b+ ORNS	Fru+ and OR47b+ ORNS	Ratio
orco mutant	46	0	0		uas creb-b	54	17	0.314815		nej RNAi	63	14	0.222222
orco mutant	47	4	0.0851064		uas creb-b	46	4	0.0869565		nej RNAi	61	10	0.163934
orco mutant	48	7	0.145833		uas creb-b	55	5	0.0909091		nej RNAi	62	15	0.241935
orco mutant	25	1	0.04		uas creb-b	55	5	0.0909091		nej RNAi	51	16	0.313725
orco mutant	24	0	0		uas creb-b	49	8	0.163265		nej RNAi	59	8	0.135593
orco mutant	43	1	0.0232558		uas creb-b	49	11	0.22449		nej RNAi	45	6	0.133333
orco mutant	41	3	0.0731707		uas creb-b	58	11	0.189655		nej RNAi	46	2	0.0434783
										nej RNAi	51	8	0.156863
										nej RNAi	46	11	0.23913
										nej RNAi	45	1	0.0222222
										nej RNAi	43	6	0.139535
										nej RNAi	50	2	0.04
										nej RNAi	41	7	0.170732
										nej RNAi	51	0	0
										nej RNAi	46	3	0.0652174
										nej RNAi	50	7	0.14
										nej RNAi	50	4	0.08
										nej RNAi	57	7	0.122807
										nej RNAi	60	8	0.133333
										nej RNAi	48	11	0.229167
										nej RNAi	51	12	0.235294
										nej RNAi	38	5	0.131579
										nej RNAi	46	13	0.282609
										nej RNAi	38	13	0.342105
										nej RNAi	45	4	0.0888889
										nej RNAi	49	8	0.163265
										nej RNAi	39	2	0.0512821
										nej RNAi	47	0	0
										nej RNAi	50	3	0.06
										nej RNAi	48	9	0.1875
Genotype	Total OR47b+ ORNS	Fru+ and OR47b+ ORNS	Ratio		Genotype	Total OR47b+ ORNS	Fru+ and OR47b+ ORNS	Ratio		Genotype	Total OR47b+ ORNS	Fru+ and OR47b+ ORNS	Ratio
camki rnai	48	11	0.229167		"camkii 29401"	46	20	0.434783		"camkii 35330"	55	53	0.963636
camki rnai	51	12	0.235294		"camkii 29401"	51	41	0.803922		"camkii 35330"	57	54	0.947368
camki rnai	38	5	0.131579		"camkii 29401"	54	41	0.759259		"camkii 35330"	55	51	0.927273
camki rnai	46	13	0.282609		"camkii 29401"	41	16	0.390244		"camkii 35330"	55	52	0.945455
camki rnai	38	13	0.342105		"camkii 29401"	60	50	0.833333		"camkii 35330"	50	46	0.92
camki rnai	45	4	0.0888889		"camkii 29401"	58	35	0.603448		"camkii 35330"	49	49	1
camki rnai	49	8	0.163265							"camkii 35330"	38	38	1
camki rnai	39	2	0.0512821
camki rnai	47	0	0
camki rnai	50	3	0.06
camki rnai	48	9	0.1875
camki rnai	65	44	0.676923
camki rnai	57	46	0.807018
camki rnai	55	34	0.618182
camki rnai	61	34	0.557377
camki rnai	63	31	0.492063
camki rnai	60	51	0.85
camki rnai	55	36	0.654545
camki rnai	55	18	0.327273
camki rnai	51	31	0.607843
camki rnai	51	38	0.745098
camki rnai	58	42	0.724138
camki rnai	43	28	0.651163
camki rnai	61	44	0.721311
camki rnai	52	17	0.326923
camki rnai	51	26	0.509804
camki rnai	56	42	0.75
camki rnai	55	39	0.709091
camki rnai	50	17	0.34
camki rnai	53	15	0.283019
camki rnai	47	10	0.212766
camki rnai	47	7	0.148936
camki rnai	65	44	0.676923
camki rnai	57	46	0.807018
camki rnai	55	34	0.618182
camki rnai	61	34	0.557377
camki rnai	63	31	0.492063
camki rnai	60	51	0.85
camki rnai	55	36	0.654545
camki rnai	55	18	0.327273
camki rnai	51	31	0.607843
camki rnai	51	38	0.745098
camki rnai	58	42	0.724138
camki rnai	43	28	0.651163
camki rnai	61	44	0.721311
camki rnai	52	17	0.326923
camki rnai	51	26	0.509804
camki rnai	56	42	0.75
camki rnai	55	39	0.709091
camki rnai	50	17	0.34
Genotype	Total OR47b+ ORNS	Fru+ and OR47b+ ORNS	Ratio		Genotype	Total OR47b+ ORNS	Fru+ and OR47b+ ORNS	Ratio		Genotype	Total OR47b+ ORNS	Fru+ and OR47b+ ORNS	Ratio
"creb a 27648"	60	36	0.6		"creba 31900"	44	42	0.954545		ORK	34	34	1
"creb a 27648"	54	31	0.574074		"creba 31900"	48	40	0.833333		ORK	54	35	0.648148
"creb a 27648"	45	25	0.555556		"creba 31900"	42	40	0.952381		ORK	45	34	0.755556
"creb a 27648"	52	34	0.653846		"creba 31900"	49	36	0.734694		ORK	38	29	0.763158
"creb a 27648"	56	41	0.732143		"creba 31900"	53	39	0.735849		ORK	38	38	1
"creb a 27648"	50	22	0.44		"creba 31900"	51	42	0.823529		ORK	35	35	1
"creb a 27648"	44	22	0.5		"creba 31900"	52	43	0.826923		ORK	60	54	0.9
"creb a 27648"	46	39	0.847826		"creba 31900"	56	50	0.892857
"creb a 27648"	47	32	0.680851		"creba 31900"	41	41	1
"creb a 27648"	47	37	0.787234		"creba 31900"	51	33	0.647059
"creb a 27648"	45	36	0.8
"creb a 27648"	46	42	0.913043
"creb a 27648"	57	44	0.77193
"creb a 27648"	46	26	0.565217
Genotype	Total OR47b+ ORNS	Fru+ and OR47b+ ORNS	Ratio		Genotype	avg. total 47b+ orns	avg. fru+ and OR47b+ ORNs	avg. ratio	SEM (proportion)	SEM (fru +)
UAS88a	42	24	0.571429		WT	57.5	56.625	0.984929	0.00605902	1.29474
UAS88a	39	22	0.564103		47b mutant	49.1	2.2	0.0432487	0.00828626	0.416333
UAS88a	33	19	0.575758		orco het	54.3333	52	0.95679	0.0432099	2.51661
UAS88a	37	8	0.216216		orco mutant	39.1429	2.28571	0.0524809	0.0199556	0.968904
					UAS CREB-B	52.2857	8.71429	0.165857	0.0322413	1.75546
					nej RNAi	49.2	7.16667	0.144525	0.0165501	0.833333
					camki RNAi	52.88	26.96	0.491078	0.0348448	2.0978
					camkii 29401	50.5714	34.5714	0.671178	0.0739914	4.6489
					camkii 35330	51.2857	49	0.957676	0.0121671	2.09307
					creb a 27648	49.6429	33.3571	0.67298	0.0374914	1.95445
					creb a 31900	48.7	40.6	0.840117	0.035558	1.41578
					creb b 29332	51.1	34.4	0.671085	0.0418537	2.38607
					ORK	43.4286	37	0.866695	0.05461	3.00793
					UAS 88a	37.75	18.25	0.481876	0.088586	3.5678
					*Bolded genotypeshave a significantly different ratio than WT, p<.05 (ANOVA, see materials and methods)

## Sheet: Figure S1
Gene	Fold Change from WT			Gene	Fold Change from WT			Gene	Fold Change from WT
47b	2.04			88a	0.25			65a	0.55
47b	0.93			88a	0.41			65a	0.73
47b	0.81			88a	0.46			65a	1.05
47b	1.26			88a	0.76			65a	1.39
47b	2.06			88a	0.38			65a	0.66
47b	2.97			88a	0.18			65a	0.63
Gene	Fold Change from WT			Gene	Fold Change from WT			Gene	Fold Change from WT
fru C	0.75			fruM	1.51			IR84a	0.31
fru C	1.23			fruM	0.79			IR84a	0.17
fru C	1.33			fruM	0.76			IR84a	0.81
fru C	1.18			fruM	1			IR84a	0.34
fru C	1			fruM	1			IR84a	0.38
fru C	0.82			fruM	1			IR84a	0.65
Fold change was determined by the delta-delta Ct method (see materials and methods)
	AVG	SEM		Significance (determined by ANOVA, see materials and methods)
47b	1.68	0.338323		0.00850308
88a	0.41	0.0825295		1.13823e-07
65a	0.84	0.131548		0.013859
fruC	1.05	0.0954085		0.727867
fruM	1.02	0.109727		0.78392
IR84a	0.44	0.0973539		0.00251694

## Sheet: Figure S8
Genotype	Gene	Fold Change from WT			Genotype	Gene	Fold Change from WT
47b mutant	fruM	0.96			47b mutant	fruC	0.78
47b mutant	fruM	0.53			47b mutant	fruC	0.33
47b mutant	fruM	0.58			47b mutant	fruC	0.62
Genotype	Gene	Fold Change from WT			Genotype	Gene	Fold Change from WT
orco mutant	fruM	0.5			orco het	fruC	0.75
orco mutant	fruM	0.57			orco het	fruC	1.27
Genotype	Gene	Fold Change from WT			Genotype	Gene	Fold Change from WT
IR84a mutant	fruM	1.2			IR84a mutant	fruC	1.01
IR84a mutant	fruM	0.36			IR84a mutant	fruC	0.39
IR84a mutant	fruM	0.48			IR84a mutant	fruC	0.66
Genotype	Gene	Fold Change from WT			Genotype	Gene	Fold Change from WT
Ir8a mutant	fruM	0.7			Ir8a mutant	fruC	0.52
Ir8a mutant	fruM	0.3			Ir8a mutant	fruC	0.4
Average Fold Change
	47b mut	orco mut	IR84a mut	IR8a mut
fruM	0.68	0.53	0.682791	0.50046
fruC	0.53	1.01	0.686686	0.460422
SEM
	47b mut	orco mut	IR84a mut	IR8a mut
fruM	0.1	0.04	0.262352	0.196912
fruC	0.1	0.26	0.18033	0.0608112
Significance (determined by ANOVA - see materials and methods)
	47b mut	orco mut	IR84a mut	IR8a mut
fruM	0.02	0.0002	0.0344698	0.0128727
fruC	0.002	0.469	0.0414915	0.00258528

[truncated: 1 more sheets: Figure S11]
